# Supplementary material for: n-3 and n-6 Polyunsaturated Fatty Acids Modulate Macrophage–Myocyte Inflammatory Crosstalk and Improve Myocyte Insulin Sensitivity
Source: Nutrients. 2024 Jun 29;16(13):2086. doi: 10.3390/nu16132086 (PMC11243049; doi:10.3390/nu16132086)
Supplement: Supplementary file 1 [file nutrients-16-02086-s001.zip]

Archive with 6 entries (4 files):
- nutrients-3073267-supplementary/
- nutrients-3073267-supplementary/S1 Table.tiff
- nutrients-3073267-supplementary/S2 Table.tiff
- nutrients-3073267-supplementary/__MACOSX/
- nutrients-3073267-supplementary/__MACOSX/._S1 Table.tiff
- nutrients-3073267-supplementary/__MACOSX/._S2 Table.tiff
